# Supplementary material for: Factors affecting the effectiveness and safety of colistin in treating drug-resistant gram-negative bacterial infections: a meta-analysis
Source: Front Pharmacol. 2025 Oct 29;16:1625595. doi: 10.3389/fphar.2025.1625595 (PMC12605452; doi:10.3389/fphar.2025.1625595)
Supplement: Supplementary file 1 [file DataSheet1.zip]

Archive with 15 entries (14 files):
- Supplementary/
- Supplementary/Supplementary Material 7. multivariate meta-regression analysis.docx
- __MACOSX/Supplementary/._Supplementary Material 7. multivariate meta-regression analysis.docx
- Supplementary/Supplementary Material 3-Forest plot of the clinical response and bacterial eradication rates.docx
- __MACOSX/Supplementary/._Supplementary Material 3-Forest plot of the clinical response and bacterial eradication rates.docx
- Supplementary/Supplementary Material 2- Summary of included studies.docx
- __MACOSX/Supplementary/._Supplementary Material 2- Summary of included studies.docx
- Supplementary/Supplementary Material 5-Egger's test.docx
- __MACOSX/Supplementary/._Supplementary Material 5-Egger's test.docx
- Supplementary/Supplementary Material 1- search strategy.docx
- __MACOSX/Supplementary/._Supplementary Material 1- search strategy.docx
- Supplementary/Supplementary Material 6- sensitivity analyses.docx
- __MACOSX/Supplementary/._Supplementary Material 6- sensitivity analyses.docx
- Supplementary/Supplementary Material 4-The risk of bias.docx
- __MACOSX/Supplementary/._Supplementary Material 4-The risk of bias.docx
